# Supplementary material for: ﻿Microchiritaminor (Gesneriaceae), a new species from north-western Vietnam
Source: PhytoKeys. 2022 Dec 15;215:65–71. doi: 10.3897/phytokeys.215.90859 (PMC9836446; doi:10.3897/phytokeys.215.90859)
Supplement: XML Treatment for Microchirita minor [file phytokeys.215.90859-treatment1.xml]

<!DOCTYPE tp:taxon-treatment
  PUBLIC "-//TaxonX//DTD Taxonomic Treatment Publishing DTD v0 20100105//EN" "tax-treatment-NSO.dtd">
<tp:taxon-treatment xmlns:tp="http://www.plazi.org/taxpub"><tp:treatment-meta><kwd-group><label>Taxon classification</label><kwd>
              <named-content content-type="kingdom">Plantae</named-content>
            </kwd><kwd>
              <named-content content-type="order">Lamiales</named-content>
            </kwd><kwd>
              <named-content content-type="family">Gesneriaceae</named-content>
            </kwd></kwd-group><mixed-citation publication-type="journal"><person-group><name><surname>Xin</surname><given-names>Zi-Bing</given-names></name><name><surname>Li</surname><given-names>Rui-Feng</given-names></name><name><surname>Maciejewski</surname><given-names>Stephen</given-names></name><name><surname>Fu</surname><given-names>Long-Fei</given-names></name><name><surname>Do</surname><given-names>Truong Van</given-names></name><name><surname>Wen</surname><given-names>Fang</given-names></name></person-group><article-title>﻿<italic><tp:taxon-name><tp:taxon-name-part taxon-name-part-type="genus" reg="Microchirita">Microchirita</tp:taxon-name-part><tp:taxon-name-part taxon-name-part-type="species" reg="minor">minor</tp:taxon-name-part></tp:taxon-name></italic> (<tp:taxon-name><tp:taxon-name-part taxon-name-part-type="family">Gesneriaceae</tp:taxon-name-part></tp:taxon-name>), a new species from north-western Vietnam</article-title><source>PhytoKeys</source><day>15</day><month>12</month><year>2022</year><volume>215</volume><fpage>65</fpage><lpage>71</lpage><pub-id pub-id-type="doi">10.3897/phytokeys.215.90859</pub-id></mixed-citation></tp:treatment-meta><tp:nomenclature><label>﻿</label><tp:taxon-name>
            <object-id xmlns:xlink="http://www.w3.org/1999/xlink" content-type="arpha" xlink:type="simple">C370E800-D7FA-5693-BAF1-CF5819CE44F5</object-id>
            <tp:taxon-name-part taxon-name-part-type="genus" reg="Microchirita">Microchirita</tp:taxon-name-part>
            <tp:taxon-name-part taxon-name-part-type="species" reg="minor">minor</tp:taxon-name-part>
            <object-id xmlns:xlink="http://www.w3.org/1999/xlink" content-type="ipni" xlink:type="simple">urn:lsid:ipni.org:names:77309986-1</object-id>
          </tp:taxon-name><tp:taxon-authority>Z.B.Xin, T.V.Do &amp; F.Wen</tp:taxon-authority><tp:taxon-status xmlns:xlink="http://www.w3.org/1999/xlink" xlink:type="simple">sp. nov.</tp:taxon-status><xref ref-type="fig" rid="F1">Figs 1</xref><xref ref-type="fig" rid="F2">, 2</xref></tp:nomenclature><tp:treatment-sec sec-type="diagnosis" id="SECID0E3GAC"><title>Diagnosis.</title><p>The new species is morphologically similar to <italic><tp:taxon-name><tp:taxon-name-part taxon-name-part-type="genus" reg="Microchirita">Microchirita</tp:taxon-name-part><tp:taxon-name-part taxon-name-part-type="species" reg="hamosa">hamosa</tp:taxon-name-part></tp:taxon-name></italic>, but it differs from the latter in its corolla tube 5–6 mm long, with four yellow patches, each one originating at the base of each filament and reaching the throat, the throat-base diameter ratio of the corolla tube 1–1.2 (vs. corolla tube 8–15 mm long, with one yellow patch ventrally, the throat-base diameter ratio of the corolla tube 2–3); stamens 4, 2–2.5 mm long, ca. 0.3 mm in diameter (vs. stamens 2, ca. 1.5 mm long, ca. 0.1 mm in diameter); pistil 6–8 mm long (vs. ca. 16 mm long); ovary 2–3 mm long (vs. ca. 14 mm long).</p><fig id="F1" position="float" orientation="portrait"><object-id xmlns:xlink="http://www.w3.org/1999/xlink" content-type="doi" xlink:type="simple">10.3897/phytokeys.215.90859.figure1</object-id><object-id xmlns:xlink="http://www.w3.org/1999/xlink" content-type="arpha" xlink:type="simple">12716147-1A8D-5846-98F3-7C2BD568D67A</object-id><label>Figure 1.</label><caption><p><italic><tp:taxon-name><tp:taxon-name-part taxon-name-part-type="genus" reg="Microchirita">Microchirita</tp:taxon-name-part><tp:taxon-name-part taxon-name-part-type="species" reg="minor">minor</tp:taxon-name-part></tp:taxon-name></italic> sp. nov. <bold>A</bold> habit <bold>B</bold> flower <bold>C</bold> opened corolla with stamens and staminodes; <bold>D</bold> abaxial surface of calyx lobes <bold>E</bold> pistil and calyx. Drawn by Rui-Feng Li.</p></caption><graphic xmlns:xlink="http://www.w3.org/1999/xlink" xlink:href="phytokeys-215-065_article-90859__-g001.jpg" position="float" orientation="portrait" xlink:type="simple" id="oo_782350.jpg"><uri content-type="original_file" xlink:type="simple">https://binary.pensoft.net/fig/782350</uri></graphic></fig></tp:treatment-sec><tp:treatment-sec sec-type="material" id="SECID0EPIAC"><title>Type.</title><p>Vietnam. Son La Province: Moc Chau District, Xuan Nha Nature Reserve, in moist crevices of the limestone cliff and mouth of limestone caves in a subtropical evergreen seasonal rainforest, <named-content xmlns:xlink="http://www.w3.org/1999/xlink" content-type="dwc:verbatimCoordinates" xlink:type="simple"><named-content content-type="geo-json" specific-use="{&#34;type&#34;:&#34;Point&#34;,&#34;coordinates&#34;:[104.680556,20.725556]}" id="NCID0EYIAC" xlink:type="simple">20°43'32"N, 104°40'50"E</named-content></named-content>, elev. ca. 539 m, 1 November 2019, <italic>F. Wen</italic>, <italic>T.V. Do</italic>, <italic>Z.B. Xin &amp; S. Maciejewski VMN-CN 1231</italic> (holotype VNMN!; isotypes IBK!, VNMN!).</p></tp:treatment-sec><tp:treatment-sec sec-type="description" id="SECID0EDJAC"><title>Description.</title><p>Annual herb, up to 7 cm tall. Stems maroon green, erect or sub-erect, sparsely eglandular pubescent; unbranched. Leaves 1, rarely 3 to 5, lowermost solitary, leaves towards apex opposite; petioles 1–10 mm long, densely and shortly pubescent; blades mid-green adaxially, paler abaxially, ovate to elliptic, 1–10 cm long, 0.5–8 cm wide, base cordate broadly attenuate to obtuse, apex acute to acuminate, eglandular pubescent adaxially and abaxially, margin near entire, mid-rib impressed adaxially, prominent abaxially, lateral veins 5–7 pairs, sparsely eglandular pubescent. Inflorescences cristate, epiphyllous, 5–15-flowered; peduncles extremely short, ca. 1 mm long; bracts absent; pedicels pale green, 4–6 mm long, densely glandular and eglandular pubescent. Calyx 5, segments unequal, upper lobes 3-parted to near the base, lower lobes 2-parted to the base, the central upper lobe (alternate to the upper corolla lobes) shorter and thinner than the other lobes, pale green, lobes lanceolate, larger lobes 5–7× ca. 1 mm, smaller lobes ca. 4 × 0.6 mm, apex acuminate, margin entire, densely glandular and eglandular pubescent outside, glabrous inside. Corolla 8–10 mm long, tube white, with four yellow patches inside the tube, each one of them originating at the base of each filament and reaching the throat, corolla tube tubular, 5–6 mm long, 1.7–2.2 mm in diameter, eglandular hairy outside, glabrous inside; lobes elliptic, upper lobes 1–1.2 × 1.2–1.5 mm, lower lobes 1.2–1.5 × 1.5–2.0 mm. Stamens 4, inserted ca. 3 mm above the corolla base; filaments straight, white, glabrous, 2–2.5 mm long, ca. 0.3 mm in diameter; anthers white, papilionaceous, ca. 0.8 × 0.6 mm; staminode 1, adnate to ca. 2.5 mm above the corolla base, 0.3–0.5 mm long. Disc annular, margin entire. Pistil 6–8 mm long, densely glandular and eglandular pubescent from the base, more sparsely towards the stigma; ovary 2–3 mm long; style 3–4 mm long, eglandular pubescent, stigma elliptic, ca. 1 × 0.8 mm. Capsule green, 1.4–1.6 cm long, 1.5–2.0 mm in diameter, eglandular pubescent, straight.</p><fig id="F2" position="float" orientation="portrait"><object-id xmlns:xlink="http://www.w3.org/1999/xlink" content-type="doi" xlink:type="simple">10.3897/phytokeys.215.90859.figure2</object-id><object-id xmlns:xlink="http://www.w3.org/1999/xlink" content-type="arpha" xlink:type="simple">2966752B-C22A-53B7-B015-817D94E40868</object-id><label>Figure 2.</label><caption><p><bold>A–H</bold><italic><tp:taxon-name><tp:taxon-name-part taxon-name-part-type="genus" reg="Microchirita">Microchirita</tp:taxon-name-part><tp:taxon-name-part taxon-name-part-type="species" reg="minor">minor</tp:taxon-name-part></tp:taxon-name></italic> sp. nov. <bold>I–J</bold><italic><tp:taxon-name><tp:taxon-name-part taxon-name-part-type="genus" reg="Microchirita">M.</tp:taxon-name-part><tp:taxon-name-part taxon-name-part-type="species" reg="hamosa">hamosa</tp:taxon-name-part></tp:taxon-name></italic><bold>A</bold> habitat <bold>B</bold> plants with flowers <bold>C</bold> abaxial surface of leaf blade <bold>D</bold> adaxial surface of leaf blades <bold>E</bold> calyx lobes (adaxial surface above, abaxial surface below) <bold>F</bold> lateral view of the flower <bold>G</bold> pistil and calyx <bold>H</bold> opened corolla with stamens and staminodes <bold>I</bold> habitat <bold>J</bold> plant with flowers. (Photos <bold>C–H</bold> from type material).</p></caption><graphic xmlns:xlink="http://www.w3.org/1999/xlink" xlink:href="phytokeys-215-065_article-90859__-g002.jpg" position="float" orientation="portrait" xlink:type="simple" id="oo_782351.jpg"><uri content-type="original_file" xlink:type="simple">https://binary.pensoft.net/fig/782351</uri></graphic></fig></tp:treatment-sec><tp:treatment-sec sec-type="etymology" id="SECID0EFLAC"><title>Etymology.</title><p>Latin <italic>minor</italic>, smaller, alluding to size of plants and flowers.</p></tp:treatment-sec><tp:treatment-sec sec-type="phenology" id="SECID0ENLAC"><title>Phenology.</title><p>Flowering was observed from October to November. Fruiting from November to December.</p></tp:treatment-sec><tp:treatment-sec sec-type="distribution" id="SECID0ESLAC"><title>Distribution and habitat.</title><p>The new species is currently only known from one population within Xuan Nha Nature Reserve, Moc Chau District, Son La Province, north-western Vietnam. The new species grows in moist crevices of the limestone cliff and mouth of limestone caves in a subtropical evergreen seasonal rainforest, at elevations of 530–545 m.</p></tp:treatment-sec><tp:treatment-sec sec-type="Proposed IUCN conservation status" id="SECID0EXLAC"><title>Proposed IUCN conservation status.</title><p>The new species is only known from a single population in Xuan Nha Nature Reserve, Moc Chau District, Son La Province, north-western Vietnam. This single population has no more than 1000 mature individuals, all growing on moist and shaded rocky surfaces on the cliff. They are easily disturbed by human activities as the known habitat is located in the buffer zone of the Nature Reserve and near the sugar-cane field. The species is provisionally assessed as data deficient (<abbrev xmlns:xlink="http://www.w3.org/1999/xlink" xlink:title="data deficient" id="ABBRID0E4LAC" xlink:type="simple">DD</abbrev>), following the IUCN Red List Categories and Criteria (<xref ref-type="bibr" rid="B4">IUCN 2022</xref>), because more surveys are needed.</p></tp:treatment-sec><tp:treatment-sec sec-type="notes" id="SECID0EFMAC"><title>Notes.</title><p>The most striking character of <italic><tp:taxon-name><tp:taxon-name-part taxon-name-part-type="genus" reg="Microchirita">Microchirita</tp:taxon-name-part><tp:taxon-name-part taxon-name-part-type="species" reg="minor">minor</tp:taxon-name-part></tp:taxon-name></italic> is the tiny, white corolla with four stamens. It is most easily confused with <italic><tp:taxon-name><tp:taxon-name-part taxon-name-part-type="genus" reg="Microchirita">M.</tp:taxon-name-part><tp:taxon-name-part taxon-name-part-type="species" reg="hamosa">hamosa</tp:taxon-name-part></tp:taxon-name></italic>, from which it differs in the much smaller corolla, shorter corolla tube (5–6 mm long vs. 8–15 mm long), with four yellow patches inside the tube, each one of them originating at the base of each filament and reaching the throat, four larger and sturdier stamens (2–2.5 mm long, ca. 0.3 mm in diameter vs. ca. 1.5 mm long, ca. 0.1 mm in diameter) and shorter pistil (6–8 mm long vs. ca. 16 mm long). Detailed morphological comparisons of the new species with <italic><tp:taxon-name><tp:taxon-name-part taxon-name-part-type="genus" reg="Microchirita">M.</tp:taxon-name-part><tp:taxon-name-part taxon-name-part-type="species" reg="hamosa">hamosa</tp:taxon-name-part></tp:taxon-name></italic> are shown in Table <xref ref-type="table" rid="T1">1</xref>. The floral measurements of <italic><tp:taxon-name><tp:taxon-name-part taxon-name-part-type="genus" reg="Microchirita">M.</tp:taxon-name-part><tp:taxon-name-part taxon-name-part-type="species" reg="hamosa">hamosa</tp:taxon-name-part></tp:taxon-name></italic> were mainly derived from <xref ref-type="bibr" rid="B13">Wang et al. (1990</xref>, <xref ref-type="bibr" rid="B14">1998</xref>), <xref ref-type="bibr" rid="B8">Puglisi and Middleton (2017)</xref> and our own observations and dissection.</p><table-wrap id="T1" position="float" orientation="portrait"><label>Table 1.</label><caption><p>Detailed comparison of <italic><tp:taxon-name><tp:taxon-name-part taxon-name-part-type="genus" reg="Microchirita">Microchirita</tp:taxon-name-part><tp:taxon-name-part taxon-name-part-type="species" reg="minor">minor</tp:taxon-name-part></tp:taxon-name></italic> and its relative <italic><tp:taxon-name><tp:taxon-name-part taxon-name-part-type="genus" reg="Microchirita">M.</tp:taxon-name-part><tp:taxon-name-part taxon-name-part-type="species" reg="hamosa">hamosa</tp:taxon-name-part></tp:taxon-name></italic>.</p></caption><table id="TID0EQTAE" rules="all"><tbody><tr><th rowspan="1" colspan="1">Characters</th><th rowspan="1" colspan="1">
                    <italic>
                      <tp:taxon-name><tp:taxon-name-part taxon-name-part-type="genus" reg="Microchirita">M.</tp:taxon-name-part><tp:taxon-name-part taxon-name-part-type="species" reg="minor">minor</tp:taxon-name-part></tp:taxon-name>
                    </italic>
                  </th><th rowspan="1" colspan="1">
                    <italic>
                      <tp:taxon-name><tp:taxon-name-part taxon-name-part-type="genus" reg="Microchirita">M.</tp:taxon-name-part><tp:taxon-name-part taxon-name-part-type="species" reg="hamosa">hamosa</tp:taxon-name-part></tp:taxon-name>
                    </italic>
                  </th></tr><tr><td rowspan="1" colspan="1">Height of the mature plant</td><td rowspan="1" colspan="1">up to 7 cm tall</td><td rowspan="1" colspan="1">up to 25 cm tall</td></tr><tr><td rowspan="1" colspan="1">Peduncles</td><td rowspan="1" colspan="1">extremely short, ca. 1 mm long</td><td rowspan="1" colspan="1">up to 4 mm long</td></tr><tr><td rowspan="1" colspan="1">Corolla tube length</td><td rowspan="1" colspan="1">5–6 mm long</td><td rowspan="1" colspan="1">8–15 mm long</td></tr><tr><td rowspan="1" colspan="1">Throat-base diameter ratio of the corolla tube</td><td rowspan="1" colspan="1">1–1.2</td><td rowspan="1" colspan="1">2–3</td></tr><tr><td rowspan="1" colspan="1">Corolla tube colour</td><td rowspan="1" colspan="1">white with four yellow patches inside the tube, each one of them originating at the base of each filament and reaching the throat</td><td rowspan="1" colspan="1">white with one yellow patch ventrally</td></tr><tr><td rowspan="1" colspan="1">Stamens</td><td rowspan="1" colspan="1">four, 2–2.5 mm long, ca. 0.3 mm in diameter</td><td rowspan="1" colspan="1">two, ca. 1.5 mm long, ca. 0.1 mm in diameter</td></tr><tr><td rowspan="1" colspan="1">Pistil</td><td rowspan="1" colspan="1">6–8 mm long</td><td rowspan="1" colspan="1">ca. 16 mm long</td></tr><tr><td rowspan="1" colspan="1">Ovary</td><td rowspan="1" colspan="1">2–3 mm long</td><td rowspan="1" colspan="1">14 mm long</td></tr><tr><td rowspan="1" colspan="1">Stigma</td><td rowspan="1" colspan="1">ca. 1 mm long</td><td rowspan="1" colspan="1">ca. 0.2 mm long</td></tr></tbody></table></table-wrap></tp:treatment-sec><ref-list><ref id="B4"><mixed-citation xmlns:xlink="http://www.w3.org/1999/xlink" xlink:type="simple">IUCN (<year>2022</year>) Guidelines for Using the IUCN Red List Categories and Criteria, Version 15.1. Prepared by the Standards and Petitions Subcommittee. <ext-link xlink:type="simple" ext-link-type="uri" xlink:href="https://www.iucnredlist.org/resources/redlistguidelines">https://www.iucnredlist.org/resources/redlistguidelines</ext-link> [accessed: 20 July 2022]</mixed-citation></ref><ref id="B13"><mixed-citation xmlns:xlink="http://www.w3.org/1999/xlink" xlink:type="simple"><person-group><name name-style="western"><surname>Wang</surname><given-names>WT</given-names></name><name name-style="western"><surname>Pan</surname><given-names>KY</given-names></name><name name-style="western"><surname>Li</surname><given-names>ZY</given-names></name></person-group> (<year>1990</year>) <article-title><tp:taxon-name><tp:taxon-name-part taxon-name-part-type="family">Gesneriaceae</tp:taxon-name-part></tp:taxon-name>.</article-title> In: <person-group><name name-style="western"><surname>Wang</surname><given-names>WT</given-names></name></person-group> (<role>Ed.</role>) <issue-title>Flora Reipublicae Popularis Sinicae.</issue-title><source>Vol. 69. Science Press, Beijing</source>, <fpage>141</fpage>–<lpage>271</lpage>.</mixed-citation></ref><ref id="B14"><mixed-citation xmlns:xlink="http://www.w3.org/1999/xlink" xlink:type="simple"><person-group><name name-style="western"><surname>Wang</surname><given-names>WT</given-names></name><name name-style="western"><surname>Pan</surname><given-names>KY</given-names></name><name name-style="western"><surname>Li</surname><given-names>ZY</given-names></name></person-group> (<year>1998</year>) <article-title><tp:taxon-name><tp:taxon-name-part taxon-name-part-type="family">Gesneriaceae</tp:taxon-name-part></tp:taxon-name>.</article-title> In: <person-group><name name-style="western"><surname>Wu</surname><given-names>ZY</given-names></name><name name-style="western"><surname>Raven</surname><given-names>PH</given-names></name></person-group> (<role>Eds</role>) <issue-title>Flora of China.</issue-title><source>Vol. 18. Science Press, Beijing &amp; Missouri Botanical Garden Press, St. Louis</source>, <fpage>254</fpage>–<lpage>401</lpage>.</mixed-citation></ref><ref id="B8"><mixed-citation xmlns:xlink="http://www.w3.org/1999/xlink" xlink:type="simple"><person-group><name name-style="western"><surname>Puglisi</surname><given-names>C</given-names></name><name name-style="western"><surname>Middleton</surname><given-names>DJ</given-names></name></person-group> (<year>2017</year>) <article-title>A revision of <italic><tp:taxon-name><tp:taxon-name-part taxon-name-part-type="genus">Microchirita</tp:taxon-name-part></tp:taxon-name></italic> (<tp:taxon-name><tp:taxon-name-part taxon-name-part-type="family">Gesneriaceae</tp:taxon-name-part></tp:taxon-name>) in Thailand.</article-title><source>Gardens’ Bulletin (Singapore)</source><volume>69</volume>(<issue>2</issue>): <fpage>211</fpage>–<lpage>284</lpage>. <ext-link xlink:type="simple" ext-link-type="doi" xlink:href="10.26492/gbs69(2).2017-06">https://doi.org/10.26492/gbs69(2).2017-06</ext-link></mixed-citation></ref></ref-list></tp:taxon-treatment>
